# Supplementary material for: High levels of TFAM repress mammalian mitochondrial DNA transcription in vivo
Source: Life Sci Alliance. 2021 Aug 30;4(11):e202101034. doi: 10.26508/lsa.202101034 (PMC8408345; doi:10.26508/lsa.202101034)
Supplement: Supplementary file 6 [file LSA-2021-01034_SdataFS3.xlsx]

## Sheet: Figure S3A
	Con	+/CAG			Column B	+/CAG
	5	3			vs.	vs,
	7	4			Column A	Con
	7	6
	7	8			Unpaired t test
	6	6			P value	0.5556
		9			P value summary	ns
		5			Significantly different (P < 0.05)?	No
		6			One- or two-tailed P value?	Two-tailed
		8			t, df	t=0,6021, df=16
		8
		5			How big is the difference?
		3			Mean of column A	6.4
		5			Mean of column B	5.846
					Difference between means (B - A) ± SEM	-0,5538 ± 0,9199
					95% confidence interval	-2,504 to 1,396
					R squared (eta squared)	0.02215
					F test to compare variances
					F, DFn, Dfd	4,760, 12, 4
					P value	0.1443
					P value summary	ns
					Significantly different (P < 0.05)?	No
					Data analyzed
					Sample size, column A	5
					Sample size, column B	13

## Sheet: Figure S3B
		Con									+/CAG
	heart	0.066	0.062	0.0484	0.0547	0.052	0.0546				0.041	0.038	0.033	0.025	0.026	0.0279
	liver	0.36	0.375	0.2561	0.3002	0.3115	0.3452				0.244	0.188	0.257	0.1996	0.206	0.193
	heart			liver
	Column B	+/CAG		Column B	+/CAG
	vs.	vs,		vs.	vs,
	Column A	Con		Column A	Con
	Paired t test			Paired t test
	P value	<0,0001		P value	0.0081
	P value summary	****		P value summary	**
	Significantly different (P < 0.05)?	Yes		Significantly different (P < 0.05)?	Yes
	One- or two-tailed P value?	Two-tailed		One- or two-tailed P value?	Two-tailed
	t, df	t=12,37, df=5		t, df	t=4,247, df=5
	Number of pairs	6		Number of pairs	6
	How big is the difference?			How big is the difference?
	Mean of differences (B - A)	-0.02447		Mean of differences (B - A)	-0.1101
	SD of differences	0.004846		SD of differences	0.06349
	SEM of differences	0.001978		SEM of differences	0.02592
	95% confidence interval	-0,02955 to -0,01938		95% confidence interval	-0,1767 to -0,04344
	R squared (partial eta squared)	0.9683		R squared (partial eta squared)	0.7829
	How effective was the pairing?			How effective was the pairing?
	Correlation coefficient (r)	0.7286		Correlation coefficient (r)	-0.5012
	P value (one tailed)	0.0503		P value (one tailed)	0.1556
	P value summary	ns		P value summary	ns
	Was the pairing significantly effective?	No		Was the pairing significantly effective?	No
