# Supplementary material for: High levels of TFAM repress mammalian mitochondrial DNA transcription in vivo
Source: Life Sci Alliance. 2021 Aug 30;4(11):e202101034. doi: 10.26508/lsa.202101034 (PMC8408345; doi:10.26508/lsa.202101034)
Supplement: Supplementary file 8 [file LSA-2021-01034_SdataF5.xlsx]

## Sheet: Figure 5B
	see Source Data Figure 3B for CAG TFAM levels

## Sheet: Figure 5C
		Con										+/CAG
	liver	0.850218	1.22406	0.925718	1.15128	1.11328	0.735443					1.15888	0.847749	0.918463	0.677846	1.16859	0.620113	0.69572
	Two-way ANOVA	Ordinary						Compare each cell mean with the other cell mean in that row
	Alpha	0.05
								Number of families	1
	Source of Variation	% of total variation	P value	P value summary	Significant?			Number of comparisons per family	3
	Interaction	27.17	<0,0001	****	Yes			Alpha	0.05
	Row Factor	27.17	<0,0001	****	Yes
	Column Factor	9.835	0.0008	***	Yes			Šídák's multiple comparisons test	Predicted (LS) mean diff,	95,00% CI of diff,	Below threshold?	Summary	Adjusted P Value
	ANOVA table	SS (Type III)	DF	MS	F (DFn, DFd)	P value		Con - +/CAG
	Interaction	77.44	2	38.72	F (2, 27) = 19,53	P<0,0001		heart	-6.138	-8,073 to -4,202	Yes	****	<0,0001
	Row Factor	77.44	2	38.72	F (2, 27) = 19,53	P<0,0001		liver	0.1304	-1,863 to 2,124	No	ns	0.9978
	Column Factor	28.03	1	28.03	F (1, 27) = 14,14	P=0,0008		skeletal muscle	0.04547	-2,881 to 2,972	No	ns	>0,9999
	Residual	53.54	27	1.983
	Difference between column means							Test details	Predicted (LS) mean 1	Predicted (LS) mean 2	Predicted (LS) mean diff,	SE of diff,	N1	N2	t	DF
	Predicted (LS) mean of Con	1
	Predicted (LS) mean of +/CAG	2.987						Con - +/CAG
	Difference between predicted means	-1.987						heart	1	7.138	-6.138	0.7605	6	8	8.071	27
	SE of difference	0.5285						liver	1	0.8696	0.1304	0.7834	6	7	0.1664	27
	95% CI of difference	-3,072 to -0,9029						skeletal muscle	1	0.9545	0.04547	1.15	3	3	0.03954	27
	Data summary
	Number of columns (Column Factor)	2
	Number of rows (Row Factor)	3
	Number of values	33

## Sheet: Figure 5E
	liver	Con					+/CAG
	CytB	1.05255	1.12045	1.05199	0.895667	0.879348	0.665308	0.996258	0.792655	1.1808	1.08298
	ND1	1.42208	1.14922	0.887774	0.72776	0.813165	0.859339	1.10535	0.873821	1.54665	1.1379
	COX1	1.34883	1.11752	0.938433	0.841575	0.753639	0.680342	0.926209	0.786269	1.07013	0.915538
	12S rRNA	2.21204	1.13595	0.646815	0.545732	0.459465	0.561152	0.758646	0.586938	0.749673	0.527386
	Two-way ANOVA	Ordinary						Compare each cell mean with the other cell mean in that row
	Alpha	0.05
								Number of families	1
	Source of Variation	% of total variation	P value	P value summary	Significant?			Number of comparisons per family	4
	Interaction	7.053	0.4482	ns	No			Alpha	0.05
	Row Factor	7.053	0.4482	ns	No
	Column Factor	3.005	0.2895	ns	No			Šídák's multiple comparisons test	Mean Diff,	95,00% CI of diff,	Below threshold?	Summary	Adjusted P Value
	ANOVA table	SS	DF	MS	F (DFn, DFd)	P value		Con - +/CAG
	Interaction	0.2832	3	0.09439	F (3, 32) = 0,9076	P=0,4482		CytB	0.0564	-0,4818 to 0,5946	No	ns	0.9978
	Row Factor	0.2832	3	0.09439	F (3, 32) = 0,9076	P=0,4482		ND1	-0.1046	-0,6428 to 0,4336	No	ns	0.9772
	Column Factor	0.1206	1	0.1206	F (1, 32) = 1,160	P=0,2895		COX1	0.1243	-0,4139 to 0,6625	No	ns	0.9577
	Residual	3.328	32	0.104				12S rRNA	0.3632	-0,1750 to 0,9015	No	ns	0.2972
	Difference between column means
	Mean of Con	1						Test details	Mean 1	Mean 2	Mean Diff,	SE of diff,	N1	N2	t	DF
	Mean of +/CAG	0.8902
	Difference between means	0.1098						Con - +/CAG
	SE of difference	0.102						CytB	1	0.9436	0.0564	0.204	5	5	0.2765	32
	95% CI of difference	-0,09789 to 0,3176						ND1	1	1.105	-0.1046	0.204	5	5	0.5129	32
								COX1	1	0.8757	0.1243	0.204	5	5	0.6095	32
	Data summary							12S rRNA	1	0.6368	0.3632	0.204	5	5	1.781	32
	Number of columns (Column Factor)	2
	Number of rows (Row Factor)	4
	Number of values	40

## Sheet: Figure 5H
	TG/protein
		Con									+/CAG
	liver	355.004	278.229	373.217	317.029	410.016					1191.97	943.572	1243.99	1725.08	1557.62
	Table Analyzed	LiverTG_protein
	Column B	+/CAG
	vs.	vs,
	Column A	Con
	Unpaired t test
	P value	0.0001
	P value summary	***
	Significantly different (P < 0.05)?	Yes
	One- or two-tailed P value?	Two-tailed
	t, df	t=7,023, df=8
	How big is the difference?
	Mean of column A	346.7
	Mean of column B	1332
	Difference between means (B - A) ± SEM	985,7 ± 140,4
	95% confidence interval	662,1 to 1309
	R squared (eta squared)	0.8604
	F test to compare variances
	F, DFn, Dfd	37,07, 4, 4
	P value	0.0041
	P value summary	**
	Significantly different (P < 0.05)?	Yes
	Data analyzed
	Sample size, column A	5
	Sample size, column B	5
	TG/tissue	Con									+/CAG
	liver	7.88197	7.24125	9.61593	7.51535	12.4118					47.8519	25.3736	44.4578	70.7738	48.6015
	Table Analyzed	LiverTG_tissue
	Column B	+/CAG
	vs.	vs,
	Column A	Con
	Unpaired t test
	P value	0.0007
	P value summary	***
	Significantly different (P < 0.05)?	Yes
	One- or two-tailed P value?	Two-tailed
	t, df	t=5,285, df=8
	How big is the difference?
	Mean of column A	8.933
	Mean of column B	47.41
	Difference between means (B - A) ± SEM	38,48 ± 7,281
	95% confidence interval	21,69 to 55,27
	R squared (eta squared)	0.7773
	F test to compare variances
	F, DFn, Dfd	56,18, 4, 4
	P value	0.0018
	P value summary	**
	Significantly different (P < 0.05)?	Yes
	Data analyzed
	Sample size, column A	5
	Sample size, column B	5
